# Supplementary material for: Trends in Precarious Employment in Sweden 1992–2017: A Social Determinant of Health
Source: Int J Environ Res Public Health. 2022 Oct 6;19(19):12797. doi: 10.3390/ijerph191912797 (PMC9565988; doi:10.3390/ijerph191912797)
Supplement: Supplementary file 1 [file ijerph-19-12797-s001.zip]

Archive with 1 entries (1 files):
- ijerph-1920072-supplementary.pdf
